# Supplementary material for: Characterization of Serum Metabolome and Proteome Profiles Identifies SNX5 Specific for Pregnancy Failure in Holstein Heifers
Source: Life (Basel). 2022 Feb 18;12(2):309. doi: 10.3390/life12020309 (PMC8877674; doi:10.3390/life12020309)
Supplement: Supplementary file 1 [file life-12-00309-s001.zip]

Archive with 1 entries (1 files):
- life-1565381-supplementary.pdf
